# Supplementary material for: 1,3-Bis(2-nitro­phen­oxy)propan-2-ol
Source: Acta Crystallogr Sect E Struct Rep Online. 2011 Jan 12;67(Pt 2):o357. doi: 10.1107/S1600536811000250 (PMC3051473; doi:10.1107/S1600536811000250)
Supplement: Supplementary file 2 [file e-67-0o357-Isup2.hkl]

#
# h,k,l, Fc-squared, Fo-squared, sigma(Fo-squared) and status flag
#
data_I
_shelx_title ' O in P2(1)2(1)2(1)'
_shelx_refln_list_code          4
_shelx_F_calc_maximum      165.48
_exptl_crystal_F_000       696.00
_reflns_d_resolution_high  0.8406
 
loop_
 _symmetry_equiv_pos_as_xyz
 'x, y, z'
 '-x+1/2, -y, z+1/2'
 'x+1/2, -y+1/2, -z'
 '-x, y+1/2, -z+1/2'
 
_cell_length_a     7.2868
_cell_length_b     7.2868
_cell_length_c    28.1578
_cell_angle_alpha  90.000
_cell_angle_beta   90.000
_cell_angle_gamma  90.000
 
_shelx_F_squared_multiplier     1.000
 
loop_
 _refln_index_h
 _refln_index_k
 _refln_index_l
 _refln_F_squared_calc
 _refln_F_squared_meas
 _refln_F_squared_sigma
 _refln_observed_status
   2   0   0    27382.34    30271.93    335.32 o
   4   0   0       35.12       46.39      5.37 o
   6   0   0     1691.89     1856.55     69.48 o
   8   0   0       49.20       67.36     22.07 o
   1   1   0      608.85      573.31      7.66 o
   2   1   0        1.92        3.03      1.38 o
   3   1   0      252.10      235.00      5.27 o
   4   1   0      166.46      156.30      6.55 o
   5   1   0      113.93      124.29      8.90 o
   6   1   0      521.57      578.24     21.88 o
   7   1   0       16.18       19.88      9.40 o
   8   1   0       13.34       10.34     11.85 o
   0   2   0    21553.02    21079.72    420.01 o
   1   2   0    13459.37    13560.72    103.10 o
   2   2   0      307.20      260.20      5.71 o
   3   2   0     1173.46     1065.90     20.07 o
   4   2   0       93.56      105.79      7.95 o
   5   2   0       93.13       99.27      9.11 o
   6   2   0      237.45      204.03     13.06 o
   7   2   0      246.62      234.05     17.89 o
   8   2   0        0.80        0.00     10.92 o
   1   3   0      746.12      717.76     11.54 o
   2   3   0        9.01        6.51      2.65 o
   3   3   0       51.01       57.43      6.17 o
   4   3   0      124.54      137.35      9.66 o
   5   3   0      261.08      250.20     14.45 o
   6   3   0       66.29       78.60      9.74 o
   7   3   0        1.05        4.55      6.87 o
   8   3   0        7.37       11.45     16.41 o
   0   4   0     5497.57     5684.74     85.93 o
   1   4   0     3847.44     3939.14     61.81 o
   2   4   0      396.50      432.32     12.62 o
   3   4   0      320.03      300.24     20.84 o
   4   4   0       74.25       71.63      9.33 o
   5   4   0      433.49      461.44     23.04 o
   6   4   0       68.23       48.68      8.90 o
   7   4   0        9.56       14.84      8.21 o
   1   5   0      150.37      149.74      9.95 o
   2   5   0       39.29       40.51      6.64 o
   3   5   0       28.78       36.56      7.25 o
   4   5   0        2.09        0.00      5.59 o
   5   5   0       15.82       10.41      6.98 o
   6   5   0       49.07       51.67     10.04 o
   7   5   0        5.00        8.05     10.53 o
   0   6   0      245.95      264.48     15.80 o
   1   6   0        0.32        4.39      4.95 o
   2   6   0      296.17      286.01     15.63 o
   3   6   0      101.56       97.48     10.76 o
   4   6   0        2.35        8.37      7.16 o
   5   6   0       20.59       13.04      8.20 o
   6   6   0       20.62        8.71     10.07 o
   1   7   0        4.08       12.55      7.53 o
   2   7   0        2.36        0.94      6.64 o
   3   7   0        8.76        9.52      8.57 o
   4   7   0       26.74       20.79      9.32 o
   5   7   0       19.06       17.84     18.56 o
   1   8   0       40.06       47.59     21.53 o
   2   8   0       47.98       39.09     16.42 o
   3   8   0       10.21        8.53     11.66 o
   1   0   1     7126.12     7263.89     63.77 o
   2   0   1      130.17      117.46      3.56 o
   3   0   1      158.43      155.83      6.47 o
   4   0   1       98.42      102.23      5.14 o
   5   0   1      134.22      132.45      6.57 o
   6   0   1      448.92      478.34     23.55 o
   7   0   1      452.99      507.29     29.21 o
   8   0   1        0.07        9.97     11.46 o
   0   1   1       79.28       77.50      6.48 o
   1   1   1     4073.56     3858.05     25.80 o
   2   1   1      725.70      644.01      6.93 o
   3   1   1      213.81      213.39      4.30 o
   4   1   1       82.86       90.16      4.73 o
   5   1   1      383.49      363.73     12.84 o
   6   1   1      167.92      192.56     10.28 o
   7   1   1        7.32       10.51      5.78 o
   8   1   1       16.79       13.33      7.95 o
   0   2   1    23639.64    22791.94    518.15 o
   1   2   1    11370.49    11281.22     61.43 o
   2   2   1       40.85       35.14      2.04 o
   3   2   1      440.82      440.93      8.57 o
   4   2   1      214.55      220.73      7.52 o
   5   2   1      299.97      312.36      9.83 o
   6   2   1      337.85      354.83     11.45 o
   7   2   1       10.56        5.57      5.66 o
   8   2   1       14.86       10.61      7.84 o
   0   3   1       69.58       77.74      4.40 o
   1   3   1      428.02      422.80      6.06 o
   2   3   1      367.01      355.17      5.13 o
   3   3   1       38.63       36.78      3.53 o
   4   3   1        2.95        0.00      2.74 o
   5   3   1       29.04       32.57      5.57 o
   6   3   1      261.88      283.56     15.69 o
   7   3   1        4.59        9.66      5.21 o
   8   3   1       28.17       29.93     13.83 o
   0   4   1     1482.96     1550.18     22.90 o
   1   4   1      361.72      378.18      7.83 o
   2   4   1      713.55      691.27      9.35 o
   3   4   1      209.89      201.34     10.97 o
   4   4   1       53.84       47.42      6.51 o
   5   4   1      255.21      248.68     10.33 o
   6   4   1       60.71       53.97      6.50 o
   7   4   1      101.10      108.98      9.04 o
   0   5   1        1.00        5.27      3.03 o
   1   5   1      343.02      377.09      7.65 o
   2   5   1       20.63       22.39      4.38 o
   3   5   1       25.82       23.63      4.39 o
   4   5   1       24.29       27.53      5.06 o
   5   5   1      207.30      190.60     10.45 o
   6   5   1       16.20       27.06      6.34 o
   7   5   1       15.50       12.52      7.46 o
   0   6   1       18.57       17.70      5.10 o
   1   6   1      350.68      387.04     12.29 o
   2   6   1      158.94      138.56      9.10 o
   3   6   1        6.71        7.03      4.44 o
   4   6   1      188.46      185.03     11.47 o
   5   6   1        2.16        2.37      5.10 o
   6   6   1       10.08        6.38      6.89 o
   0   7   1        1.49        8.62      6.79 o
   1   7   1        0.88        0.18      4.67 o
   2   7   1       35.24       40.53      6.97 o
   3   7   1        1.67        7.51      6.02 o
   4   7   1       18.14       16.81      6.84 o
   5   7   1        9.65        6.25     10.34 o
   0   8   1        0.00        5.70     18.12 o
   1   8   1        5.41        1.56      8.06 o
   2   8   1       22.26       19.42      9.18 o
   3   8   1       29.57       13.90      8.33 o
   0   0   2      514.89      480.24     11.77 o
   1   0   2      114.55      142.14      2.84 o
   2   0   2      436.23      409.65      6.62 o
   3   0   2      740.85      687.50     12.41 o
   4   0   2     1135.59     1138.73     16.16 o
   5   0   2      404.58      411.58     13.82 o
   6   0   2      378.55      407.80     22.74 o
   7   0   2       26.98       27.78     11.65 o
   8   0   2       21.80       28.69     11.58 o
   0   1   2       14.64       12.31      1.78 o
   1   1   2       50.36       46.58      2.00 o
   2   1   2      231.21      218.83      3.77 o
   3   1   2      646.09      600.79      7.07 o
   4   1   2      716.15      707.76      8.18 o
   5   1   2       82.15      106.42      5.98 o
   6   1   2      249.42      250.32     14.63 o
   7   1   2        2.00        0.00      5.37 o
   8   1   2       14.21       13.29      7.35 o
   0   2   2       12.26        9.20      1.84 o
   1   2   2     9292.08     9112.45     55.68 o
   2   2   2      943.81      904.66     10.20 o
   3   2   2     1439.00     1388.03     17.18 o
   4   2   2      853.34      825.11     13.44 o
   5   2   2       51.32       59.49      6.07 o
   6   2   2      681.15      715.64     18.83 o
   7   2   2      122.23      119.79      9.94 o
   8   2   2       36.38       36.14      9.60 o
   0   3   2       60.84       67.76      4.68 o
   1   3   2      186.96      192.21      4.42 o
   2   3   2      142.94      151.15      3.71 o
   3   3   2      241.60      243.27      8.09 o
   4   3   2       14.60       15.29      3.56 o
   5   3   2      107.18      116.62      7.27 o
   6   3   2       29.79       35.34      5.49 o
   7   3   2        3.81        6.58      5.07 o
   8   3   2       10.77        5.37     11.04 o
   0   4   2      267.59      289.73      8.49 o
   1   4   2     1490.59     1509.76     15.02 o
   2   4   2      108.69      110.11      4.27 o
   3   4   2        4.44        4.31      2.98 o
   4   4   2       12.30       13.37      4.01 o
   5   4   2      151.23      152.35      8.75 o
   6   4   2       86.59       85.39      7.61 o
   7   4   2       58.38       71.01      7.97 o
   0   5   2        1.25        0.00      2.76 o
   1   5   2      104.76      112.40      5.00 o
   2   5   2       12.01       12.63      3.77 o
   3   5   2       37.77       34.39      4.85 o
   4   5   2        3.74        3.32      3.77 o
   5   5   2        7.10        7.17      4.76 o
   6   5   2       16.27       18.42      5.88 o
   7   5   2        2.42        4.93      7.51 o
   0   6   2       36.90       39.23      5.96 o
   1   6   2       90.90      103.02      6.27 o
   2   6   2      139.31      132.08      8.84 o
   3   6   2       50.00       51.14      6.22 o
   4   6   2        1.81        2.32      5.00 o
   5   6   2       38.14       34.02      6.55 o
   6   6   2        1.63        0.00      6.78 o
   0   7   2        2.25        0.00      6.18 o
   1   7   2       20.36       25.72      5.85 o
   2   7   2       32.88       46.67      8.54 o
   3   7   2        2.00        2.25      5.79 o
   4   7   2       22.02       22.17      7.07 o
   5   7   2        2.95        1.70      9.94 o
   0   8   2        4.41       11.26     16.38 o
   1   8   2        1.00        0.51      8.01 o
   2   8   2       26.31       25.47      8.63 o
   3   8   2        9.53       16.08      9.34 o
   1   0   3     5533.68     5403.89     59.64 o
   2   0   3     1076.48      983.17     11.63 o
   3   0   3      806.94      893.39     12.49 o
   4   0   3        2.41        7.80      2.37 o
   5   0   3        9.86       11.74      3.31 o
   6   0   3        2.19       13.51      7.18 o
   7   0   3      171.01      187.97     46.84 o
   8   0   3        4.79       12.85     10.40 o
   0   1   3     1138.34     1091.59     11.72 o
   1   1   3     1416.81     1273.08      9.86 o
   2   1   3     3330.67     3151.53     19.78 o
   3   1   3      545.72      554.48      7.37 o
   4   1   3       29.07       26.05      2.03 o
   5   1   3      157.29      165.51      7.13 o
   6   1   3       10.38        9.68      4.80 o
   7   1   3       42.15       43.29      9.62 o
   8   1   3       34.46       34.00      8.89 o
   0   2   3     5635.59     5319.71     56.10 o
   1   2   3     3972.95     3828.42     23.80 o
   2   2   3      363.17      348.35      5.05 o
   3   2   3      329.48      334.23      6.57 o
   4   2   3      128.19      135.65      6.20 o
   5   2   3      289.96      273.53      9.31 o
   6   2   3       18.12       17.84      4.52 o
   7   2   3      104.79      104.36     13.30 o
   8   2   3       13.33        4.76      8.20 o
   0   3   3     2058.99     2010.42     26.55 o
   1   3   3      360.39      342.72      6.13 o
   2   3   3      609.03      617.25      8.84 o
   3   3   3      267.47      254.84      5.15 o
   4   3   3       53.02       56.41      5.09 o
   5   3   3        9.28        4.74      3.42 o
   6   3   3       27.15       24.53      4.89 o
   7   3   3        7.24       10.14      5.37 o
   8   3   3       10.44       11.09     10.21 o
   0   4   3      153.72      139.78      6.58 o
   1   4   3       31.64       28.83      3.00 o
   2   4   3     2021.42     2113.78     19.77 o
   3   4   3      126.61      134.72      8.04 o
   4   4   3       78.19       82.37      6.47 o
   5   4   3      114.48      112.91      7.82 o
   6   4   3       16.60       13.32      4.88 o
   7   4   3       56.06       63.47      7.83 o
   0   5   3        0.13        0.00      2.93 o
   1   5   3      174.81      193.76      6.39 o
   2   5   3       51.11       57.37      8.84 o
   3   5   3      137.17      133.12      7.59 o
   4   5   3       37.41       35.61      5.44 o
   5   5   3       32.33       33.43      6.02 o
   6   5   3        2.87        5.93      5.22 o
   7   5   3        4.22        8.98      9.03 o
   0   6   3        1.79        4.07      4.53 o
   1   6   3      182.95      194.22      8.15 o
   2   6   3       83.33       89.96      7.12 o
   3   6   3       41.33       46.18      6.10 o
   4   6   3       42.88       46.01      7.23 o
   5   6   3       10.80        5.54      5.95 o
   6   6   3        2.06       10.40      7.63 o
   0   7   3        6.22       16.35      8.39 o
   1   7   3        6.38        5.76      5.88 o
   2   7   3       12.64       27.73      6.24 o
   3   7   3        0.45        0.00      5.46 o
   4   7   3       11.82        5.30      6.61 o
   5   7   3       14.34        9.03     10.76 o
   0   8   3       14.63       35.11     19.12 o
   1   8   3       13.75        6.43      8.88 o
   2   8   3       40.79       25.43      8.55 o
   3   8   3       59.81       41.57     11.86 o
   0   0   4    15381.28    17213.96    178.48 o
   1   0   4       33.55       23.09      5.66 o
   2   0   4      328.27      327.46      7.61 o
   3   0   4      209.00      209.43      5.75 o
   4   0   4      615.01      608.01     16.01 o
   5   0   4       38.02       38.47      4.32 o
   6   0   4      424.04      476.93     33.32 o
   7   0   4      190.41      235.80     21.17 o
   8   0   4       14.63       14.36     12.47 o
   0   1   4      145.79      158.70      3.34 o
   1   1   4      832.50      751.14      7.30 o
   2   1   4      456.45      437.13      5.21 o
   3   1   4      724.86      669.17      7.27 o
   4   1   4      161.65      160.09      4.07 o
   5   1   4      100.98      107.48      7.78 o
   6   1   4        0.74        6.20      4.22 o
   7   1   4       58.73       48.79      8.58 o
   8   1   4        3.84        9.80      7.49 o
   0   2   4     2010.97     1879.90     26.64 o
   1   2   4     1304.62     1255.31     10.30 o
   2   2   4       52.06       49.87      2.06 o
   3   2   4      214.43      218.18      6.06 o
   4   2   4       93.42       87.25      4.63 o
   5   2   4      435.23      425.96     15.84 o
   6   2   4      317.17      293.08     10.62 o
   7   2   4       23.27       10.75      5.70 o
   8   2   4        0.60        1.01      7.72 o
   0   3   4      318.75      299.56      8.17 o
   1   3   4      145.08      153.06      3.91 o
   2   3   4      808.40      772.69     10.84 o
   3   3   4      337.62      351.69      6.79 o
   4   3   4       76.93       83.51      5.77 o
   5   3   4      120.04      136.19      8.76 o
   6   3   4        8.12        5.66      4.10 o
   7   3   4        3.58       11.86      5.52 o
   8   3   4       12.18        3.70     12.41 o
   0   4   4        1.57        2.52      2.97 o
   1   4   4     1163.99     1208.88     13.36 o
   2   4   4      111.29      118.68      4.42 o
   3   4   4      206.77      197.61     10.29 o
   4   4   4      135.04      141.22      7.64 o
   5   4   4      482.50      526.28     30.49 o
   6   4   4        5.84        5.12      4.83 o
   7   4   4       23.24       14.93      6.03 o
   0   5   4      139.03      136.47      7.61 o
   1   5   4       42.91       49.79      4.24 o
   2   5   4      167.35      193.83      8.29 o
   3   5   4       38.35       42.95      6.50 o
   4   5   4       46.67       40.04      5.50 o
   5   5   4       69.10       76.89      7.34 o
   6   5   4        0.06        4.16      5.39 o
   7   5   4        3.98        9.86      9.45 o
   0   6   4       12.25        9.04      4.58 o
   1   6   4       76.85       77.97      7.18 o
   2   6   4       85.35       90.42      7.61 o
   3   6   4       13.85       12.64      5.26 o
   4   6   4       32.93       28.43      6.18 o
   5   6   4       15.50       16.52      6.25 o
   6   6   4        3.67        7.23      7.67 o
   0   7   4        6.25        2.64      7.92 o
   1   7   4        8.11        7.54      6.08 o
   2   7   4       26.51       30.47      6.66 o
   3   7   4       25.56       17.42      6.53 o
   4   7   4       11.25       12.05      7.01 o
   5   7   4        7.39        1.13      9.68 o
   0   8   4       19.35       21.15     16.80 o
   1   8   4       11.81       27.10      9.54 o
   2   8   4       26.54       21.03      8.38 o
   3   8   4       12.81       13.89      8.83 o
   1   0   5      586.60      562.63      7.41 o
   2   0   5       22.86       24.32      2.18 o
   3   0   5     2807.42     2744.88     30.46 o
   4   0   5      102.00      102.18      5.31 o
   5   0   5      902.63      969.53     19.66 o
   6   0   5       78.33       87.64     15.45 o
   7   0   5        5.25        2.07      7.40 o
   8   0   5       15.46       36.32     13.41 o
   0   1   5      257.15      246.30      6.04 o
   1   1   5     7810.22     7431.26     41.09 o
   2   1   5      203.79      182.14      4.72 o
   3   1   5     2666.33     2596.02     21.04 o
   4   1   5       19.93       18.04      1.86 o
   5   1   5       53.06       48.54      4.96 o
   6   1   5       11.04       11.79      4.78 o
   7   1   5       69.67       66.32      9.38 o
   8   1   5       12.13        1.82      7.08 o
   0   2   5       41.28       41.62      2.69 o
   1   2   5     3514.80     3414.73     32.15 o
   2   2   5      119.40      114.09      3.62 o
   3   2   5     1111.06     1147.19     10.30 o
   4   2   5      228.41      225.74      7.85 o
   5   2   5       33.89       42.08      5.96 o
   6   2   5      310.78      288.22     13.82 o
   7   2   5       26.71       24.49      7.92 o
   8   2   5       22.78       22.24      9.30 o
   0   3   5       13.38       18.07      2.83 o
   1   3   5       26.55       27.38      2.24 o
   2   3   5      110.15      118.39      3.92 o
   3   3   5       95.82       87.71      4.34 o
   4   3   5       21.59       16.56      3.43 o
   5   3   5       13.68       12.17      4.05 o
   6   3   5       58.55       61.19      6.30 o
   7   3   5        5.91        5.51      5.23 o
   8   3   5       12.20        4.56     13.60 o
   0   4   5        2.97        3.38      2.43 o
   1   4   5      111.73      119.55      4.35 o
   2   4   5       42.00       46.53      3.23 o
   3   4   5       89.98       98.30      5.96 o
   4   4   5       47.51       48.71      5.69 o
   5   4   5      114.06      116.25      8.86 o
   6   4   5       14.89       14.59      5.29 o
   7   4   5       16.99       13.19      6.28 o
   0   5   5       26.57       30.49      4.69 o
   1   5   5      135.41      143.10      6.36 o
   2   5   5      152.11      154.74      7.65 o
   3   5   5       16.51       14.04      3.98 o
   4   5   5        6.60        5.29      4.14 o
   5   5   5       19.96       24.74      6.08 o
   6   5   5        6.13        7.79      6.17 o
   0   6   5        4.75        0.57      4.75 o
   1   6   5        2.41        2.63      3.39 o
   2   6   5      133.20      132.71     10.86 o
   3   6   5        2.24        3.51      4.82 o
   4   6   5      175.55      160.49     17.20 o
   5   6   5       13.34        5.66      6.05 o
   6   6   5       23.36       15.90      8.63 o
   0   7   5        0.55        0.00      6.88 o
   1   7   5       64.07       77.12      8.89 o
   2   7   5        0.61        2.33      6.15 o
   3   7   5        7.36        7.85      6.87 o
   4   7   5        2.07        1.62      6.93 o
   0   8   5        0.07        0.00     16.46 o
   1   8   5        0.04        2.82      8.31 o
   2   8   5        1.41        0.00      7.08 o
   3   8   5        1.13        0.00      7.64 o
   0   0   6     5201.65     4850.61     55.09 o
   1   0   6      128.11      128.61      3.48 o
   2   0   6      423.14      283.74     37.10 o
   3   0   6        0.48        0.36      1.56 o
   4   0   6     1310.91     1397.57     26.64 o
   5   0   6        1.39        0.00      3.62 o
   6   0   6       41.48       29.69     13.21 o
   7   0   6       15.17       26.58     10.83 o
   8   0   6       10.69       17.70     11.42 o
   0   1   6      666.42      597.12     13.31 o
   1   1   6      215.93      192.87      3.23 o
   2   1   6     1063.55     1069.26      9.31 o
   3   1   6      795.32      812.82      8.98 o
   4   1   6       28.11       31.49      2.32 o
   5   1   6       56.76       64.92      4.68 o
   6   1   6      180.87      180.47     13.66 o
   7   1   6        6.20        7.28      6.25 o
   8   1   6       28.25       27.28      9.35 o
   0   2   6       11.77       11.49      2.17 o
   1   2   6       84.33       80.59      2.74 o
   2   2   6      264.51      279.64      5.56 o
   3   2   6      978.37     1047.24     10.46 o
   4   2   6      150.28      146.67      7.08 o
   5   2   6       77.68       84.82      6.16 o
   6   2   6       36.24       39.87      5.54 o
   7   2   6       44.72       47.39      8.23 o
   8   2   6       13.05       12.76      8.36 o
   0   3   6        4.03        2.77      1.76 o
   1   3   6      371.60      356.11      6.82 o
   2   3   6      234.14      236.43      4.83 o
   3   3   6      244.84      248.23      6.26 o
   4   3   6      168.05      182.11      7.72 o
   5   3   6      142.86      143.48      8.36 o
   6   3   6       81.67       72.76      6.83 o
   7   3   6        2.14        1.89      5.08 o
   0   4   6       91.48       98.50      5.70 o
   1   4   6       41.44       40.21      3.08 o
   2   4   6      115.29      120.18      5.05 o
   3   4   6      259.40      244.26      8.67 o
   4   4   6       13.39        7.85      3.53 o
   5   4   6       32.86       33.19      5.27 o
   6   4   6       26.76       16.65      5.12 o
   7   4   6       14.17        5.15      6.41 o
   0   5   6       38.67       39.31      4.92 o
   1   5   6       19.57       20.58      2.88 o
   2   5   6      299.84      314.03     12.72 o
   3   5   6       65.72       63.40      6.32 o
   4   5   6       59.24       53.50      7.49 o
   5   5   6       63.81       64.69      7.66 o
   6   5   6        1.67        2.81      5.73 o
   0   6   6       16.52       24.06      6.11 o
   1   6   6       18.39       12.88      4.04 o
   2   6   6       80.21       88.26      7.79 o
   3   6   6       77.98       69.40      7.61 o
   4   6   6        7.80       10.93      5.75 o
   5   6   6        1.69        1.49      5.89 o
   6   6   6        1.28        1.77      9.95 o
   0   7   6        2.45        0.48      7.86 o
   1   7   6       61.34       70.95      8.70 o
   2   7   6       46.18       46.68      7.98 o
   3   7   6        2.27        3.50      6.53 o
   4   7   6       16.88       23.29      8.36 o
   0   8   6        2.07        1.69     16.60 o
   1   8   6        1.09        6.50      8.52 o
   2   8   6       18.17        9.51      8.13 o
   1   0   7     3030.80     2944.45     26.34 o
   2   0   7      811.32      824.76     20.85 o
   3   0   7    11639.10    12352.15     97.29 o
   4   0   7       36.19       50.80      5.55 o
   5   0   7      699.09      760.21     16.28 o
   6   0   7       40.18       36.61      9.88 o
   7   0   7       94.48       88.56     14.90 o
   8   0   7        4.52        7.59     11.21 o
   0   1   7     3151.68     2963.66     30.15 o
   1   1   7      366.47      341.46      7.91 o
   2   1   7     1793.53     1638.52     14.70 o
   3   1   7     1032.87     1080.45     10.92 o
   4   1   7      212.87      232.54      5.05 o
   5   1   7       77.15       81.20      5.25 o
   6   1   7       55.45       65.05      7.06 o
   7   1   7       19.50       33.05      8.11 o
   8   1   7        1.46        1.14      7.87 o
   0   2   7     8682.96     8418.95    120.81 o
   1   2   7      111.65      110.57      3.60 o
   2   2   7     3145.36     3060.20     29.21 o
   3   2   7     1310.67     1259.81     11.60 o
   4   2   7      175.18      192.67      6.53 o
   5   2   7       10.08       19.77      4.00 o
   6   2   7       14.82       14.06      4.59 o
   7   2   7       10.09        3.38      6.11 o
   8   2   7        5.34        0.00      7.87 o
   0   3   7      583.29      553.19     13.29 o
   1   3   7      227.18      228.95      4.64 o
   2   3   7      454.24      443.19      7.79 o
   3   3   7      538.31      555.29     10.55 o
   4   3   7       53.80       45.31      5.14 o
   5   3   7       42.33       46.87      6.80 o
   6   3   7       83.01       80.70      7.06 o
   7   3   7        2.42        3.50      4.88 o
   0   4   7      988.30     1006.21     32.46 o
   1   4   7      340.09      328.00      8.93 o
   2   4   7      889.08      985.18     12.00 o
   3   4   7      496.17      526.45     11.43 o
   4   4   7      146.88      141.60      8.06 o
   5   4   7      163.12      161.62      8.79 o
   6   4   7        2.03        2.76      5.18 o
   7   4   7       11.88        0.00      6.11 o
   0   5   7        1.64        1.67      3.68 o
   1   5   7       25.00       16.53      2.77 o
   2   5   7      137.09      150.58      7.23 o
   3   5   7       10.49        3.54      3.90 o
   4   5   7      211.00      197.81     11.75 o
   5   5   7        6.44        1.85      4.78 o
   6   5   7       17.09        6.79      6.14 o
   0   6   7       75.32       92.00      9.88 o
   1   6   7        3.28        2.35      3.44 o
   2   6   7        4.93        3.69      4.97 o
   3   6   7       92.62      101.61      8.50 o
   4   6   7       14.78       13.00      6.03 o
   5   6   7        9.53        0.00      6.17 o
   0   7   7       17.38       24.43      7.94 o
   1   7   7       10.58       13.07      6.41 o
   2   7   7        4.63        0.00      6.10 o
   3   7   7       20.75       16.20      7.15 o
   4   7   7        9.43       13.52      8.58 o
   0   8   7       17.02       15.42     17.86 o
   1   8   7        6.51        7.91      9.08 o
   2   8   7        7.63        6.69      7.77 o
   0   0   8       94.56       94.64      4.62 o
   1   0   8      833.37      754.49     10.13 o
   2   0   8       24.07       25.33      4.88 o
   3   0   8      636.82      698.24     11.54 o
   4   0   8      138.89      144.92      6.25 o
   5   0   8       11.05        5.61      5.70 o
   6   0   8       80.32       95.36     33.24 o
   7   0   8       13.58        8.43      9.21 o
   8   0   8       22.64       22.58     13.94 o
   0   1   8       78.49       70.96      4.17 o
   1   1   8      380.90      333.94      4.58 o
   2   1   8      292.77      292.11      4.60 o
   3   1   8      496.94      508.82     13.44 o
   4   1   8      372.32      389.40      8.43 o
   5   1   8       46.12       53.25      4.57 o
   6   1   8       33.51       28.13      5.86 o
   7   1   8       17.77       11.85      6.83 o
   8   1   8       15.53        6.11      8.89 o
   0   2   8      233.90      225.65      5.81 o
   1   2   8       19.83       19.87      1.71 o
   2   2   8     2288.84     2254.71     24.96 o
   3   2   8       27.63       33.85      2.28 o
   4   2   8      430.69      435.86     11.10 o
   5   2   8      121.38      129.85      7.15 o
   6   2   8       64.17       58.69      6.06 o
   7   2   8       23.08       16.95      6.86 o
   8   2   8        4.17        6.03      8.85 o
   0   3   8        3.35        3.77      2.60 o
   1   3   8       15.95       17.49      2.29 o
   2   3   8      244.13      267.88      5.76 o
   3   3   8       39.66       46.81      3.52 o
   4   3   8      204.17      207.10      8.19 o
   5   3   8      203.56      207.31      9.04 o
   6   3   8        7.60        3.06      4.38 o
   7   3   8       20.62       24.05      6.13 o
   0   4   8       36.26       36.96      3.95 o
   1   4   8      286.49      291.90      6.47 o
   2   4   8       14.63       16.56      2.46 o
   3   4   8      144.01      137.96      6.90 o
   4   4   8       67.67       57.79      6.10 o
   5   4   8       29.74       26.01      5.46 o
   6   4   8        2.46        0.61      4.99 o
   7   4   8        3.88        0.00      6.28 o
   0   5   8       12.50       11.00      4.31 o
   1   5   8       41.86       44.59      6.29 o
   2   5   8       49.01       58.00      5.10 o
   3   5   8       31.88       22.47      5.06 o
   4   5   8        4.43        4.43      4.40 o
   5   5   8       69.38       61.04      7.43 o
   6   5   8       11.65        1.82      5.96 o
   0   6   8        6.58       12.21      5.11 o
   1   6   8       29.16       27.09      5.11 o
   2   6   8      136.24      149.45     10.26 o
   3   6   8       60.49       60.35      8.99 o
   4   6   8      119.56      106.53     10.20 o
   5   6   8        9.58        0.56      6.55 o
   0   7   8        0.10        2.55      6.26 o
   1   7   8       14.50       15.30      7.22 o
   2   7   8        1.87        3.22      5.87 o
   3   7   8        1.07        2.71      6.13 o
   4   7   8       16.04       18.73      8.89 o
   0   8   8        1.32        2.78     17.09 o
   1   8   8        5.84       10.15      7.53 o
   2   8   8        0.75        0.67      7.93 o
   1   0   9       17.92       20.47      2.43 o
   2   0   9        6.24        1.10      2.39 o
   3   0   9       89.25       89.26      4.68 o
   4   0   9      320.49      286.41      8.09 o
   5   0   9        5.63        4.43      3.87 o
   6   0   9      128.34      145.30     16.02 o
   7   0   9        0.92        3.98     15.14 o
   8   0   9       56.37       65.73     16.51 o
   0   1   9       37.00       38.41      3.27 o
   1   1   9       29.98       26.78      1.62 o
   2   1   9      396.03      389.58      5.54 o
   3   1   9       38.05       40.85      2.43 o
   4   1   9       54.21       66.74      3.32 o
   5   1   9       48.04       45.44      6.35 o
   6   1   9        2.20        0.00      5.15 o
   7   1   9       58.93       48.86      9.15 o
   8   1   9        2.73        1.38      8.12 o
   0   2   9       54.53       49.54      3.99 o
   1   2   9      906.98      845.05      8.43 o
   2   2   9      388.70      394.92      5.82 o
   3   2   9      810.68      818.64     14.49 o
   4   2   9      239.20      238.13     11.04 o
   5   2   9       17.31       19.58      4.08 o
   6   2   9       26.08       26.05      5.12 o
   7   2   9       27.25       30.59      7.47 o
   8   2   9       13.47        9.10     10.25 o
   0   3   9      121.21      121.27      6.08 o
   1   3   9      304.73      288.80      5.63 o
   2   3   9       51.23       55.48      3.18 o
   3   3   9       23.22       22.95      2.71 o
   4   3   9        7.34        8.86      3.35 o
   5   3   9       32.98       20.23      4.33 o
   6   3   9       22.29       19.60      5.19 o
   7   3   9        4.70        6.07      6.82 o
   0   4   9        0.11        1.17      2.39 o
   1   4   9      355.59      377.63      8.65 o
   2   4   9      184.68      191.27      6.67 o
   3   4   9      126.95      122.75      7.31 o
   4   4   9       83.35       79.39      6.83 o
   5   4   9        9.59        9.43      4.75 o
   6   4   9       26.81       24.97      6.43 o
   7   4   9        1.07        9.14      6.49 o
   0   5   9        5.98        5.77      4.12 o
   1   5   9      166.36      176.16      7.17 o
   2   5   9      147.14      162.36      7.20 o
   3   5   9        7.55        7.71      4.63 o
   4   5   9       48.86       38.52      6.60 o
   5   5   9       12.52        5.47      5.37 o
   6   5   9        0.69        4.95      6.06 o
   0   6   9        1.19        0.91      4.91 o
   1   6   9       12.14        9.39      4.48 o
   2   6   9       82.28       96.58      9.01 o
   3   6   9       21.06       28.41      7.43 o
   4   6   9       58.97       55.34      8.12 o
   5   6   9        6.51        1.63      6.94 o
   0   7   9        1.35        0.39      6.61 o
   1   7   9        5.93        3.60      6.06 o
   2   7   9       31.70       27.20      7.53 o
   3   7   9       16.04        8.26      7.80 o
   4   7   9        4.19        1.06      7.68 o
   0   8   9        2.61       15.78     17.52 o
   1   8   9       16.76       12.57      8.15 o
   2   8   9        6.27       19.22      9.63 o
   0   0  10      800.04      815.99     15.72 o
   1   0  10      501.90      499.54      9.70 o
   2   0  10       22.02       16.18      2.37 o
   3   0  10      121.75       85.71     27.09 o
   4   0  10       17.31       19.39      3.14 o
   5   0  10        0.04        4.43      3.98 o
   6   0  10        6.49        5.95      8.12 o
   7   0  10        0.10        6.45      9.54 o
   8   0  10        7.47        0.00     12.63 o
   0   1  10       25.98       28.31      3.11 o
   1   1  10      504.50      507.14      6.17 o
   2   1  10      505.31      469.64      6.64 o
   3   1  10      323.65      337.53      5.78 o
   4   1  10      100.36      112.74      4.15 o
   5   1  10       44.04       47.08      4.42 o
   6   1  10       51.11       64.15      8.09 o
   7   1  10       43.93       37.26      9.35 o
   8   1  10        1.37        0.00      8.20 o
   0   2  10       18.86       18.82      2.97 o
   1   2  10      230.28      226.20      5.01 o
   2   2  10      208.02      210.16      4.49 o
   3   2  10       86.93      109.24      3.79 o
   4   2  10       96.89      102.41      5.38 o
   5   2  10        5.02        5.62      3.75 o
   6   2  10        2.45        2.87      4.38 o
   7   2  10       20.11       10.65      6.86 o
   8   2  10        2.80        0.00     21.12 o
   0   3  10        2.39        0.98      1.70 o
   1   3  10       13.58       14.08      2.44 o
   2   3  10      112.41      113.86      3.96 o
   3   3  10      116.51      123.10      5.10 o
   4   3  10      137.85      150.86     11.40 o
   5   3  10        5.94        2.70      4.09 o
   6   3  10        9.61       10.05      5.45 o
   7   3  10       11.16        5.89      7.98 o
   0   4  10        9.18       12.13      3.95 o
   1   4  10      140.61      141.34      5.13 o
   2   4  10      126.46      116.91      5.33 o
   3   4  10       69.73       66.87      5.98 o
   4   4  10        7.29        8.29      4.04 o
   5   4  10      106.22       98.97      8.14 o
   6   4  10        1.12        0.83      5.22 o
   7   4  10        8.35        7.18      6.29 o
   0   5  10      108.78      110.57      8.31 o
   1   5  10       51.41       57.11      5.08 o
   2   5  10      101.15      121.30      7.64 o
   3   5  10       54.77       63.99      8.17 o
   4   5  10       46.56       51.11      8.78 o
   5   5  10       66.76       49.31      7.77 o
   6   5  10        0.33        0.00      6.54 o
   0   6  10        6.71       11.59      5.45 o
   1   6  10       83.08       88.14      7.34 o
   2   6  10       26.85       20.80      6.84 o
   3   6  10       18.01       16.98      7.34 o
   4   6  10        1.87        0.01      5.89 o
   5   6  10       28.28       22.41      8.53 o
   0   7  10        9.16        9.62      6.94 o
   1   7  10        1.83        0.00      5.51 o
   2   7  10        8.67        6.35      6.11 o
   3   7  10       13.60       15.80      8.18 o
   4   7  10        4.04        0.00      7.82 o
   0   8  10        5.36        0.00     17.47 o
   1   8  10        4.75        2.94      7.88 o
   2   8  10        6.55        0.00      7.65 o
   1   0  11      456.56      401.12     10.93 o
   2   0  11       82.82       82.25      4.42 o
   3   0  11      747.34      635.00     84.69 o
   4   0  11        0.00        3.73      2.27 o
   5   0  11      162.02      169.25     10.47 o
   6   0  11       14.14       12.20      7.74 o
   7   0  11       12.19       12.88     14.74 o
   8   0  11        0.55        0.00     10.97 o
   0   1  11        9.30       11.34      1.73 o
   1   1  11       15.78       16.22      1.50 o
   2   1  11       38.90       36.50      2.60 o
   3   1  11       76.51       82.71      5.09 o
   4   1  11       34.14       37.77      3.06 o
   5   1  11       13.80        9.92      3.21 o
   6   1  11        6.14        8.71      5.46 o
   7   1  11        8.78       10.27      6.69 o
   8   1  11        1.75        1.62      8.32 o
   0   2  11      330.73      334.95      9.03 o
   1   2  11       31.62       28.17      2.19 o
   2   2  11      285.74      302.91      5.46 o
   3   2  11      167.99      189.96      4.81 o
   4   2  11       71.31       77.96      5.26 o
   5   2  11        8.99       11.72      4.06 o
   6   2  11        9.26        3.77      4.25 o
   7   2  11        6.82        1.36      6.82 o
   0   3  11      153.65      183.81      5.75 o
   1   3  11      382.84      393.76      6.79 o
   2   3  11       49.51       48.31      3.18 o
   3   3  11        0.55        0.00      2.45 o
   4   3  11       63.11       65.37      5.95 o
   5   3  11       36.71       25.87      5.68 o
   6   3  11       30.16       23.22      6.51 o
   7   3  11        8.40        0.00      6.82 o
   0   4  11      419.10      430.13     17.53 o
   1   4  11       49.83       49.63      3.87 o
   2   4  11      152.79      165.74      5.92 o
   3   4  11       59.80       74.33      8.50 o
   4   4  11        8.58       14.95      4.58 o
   5   4  11       29.10       24.68      5.66 o
   6   4  11        3.31        0.00      5.13 o
   7   4  11        0.09        0.00      8.19 o
   0   5  11       85.23       92.53      9.05 o
   1   5  11      107.74      120.75      6.47 o
   2   5  11        5.55        2.89      3.11 o
   3   5  11        4.02        3.74      5.78 o
   4   5  11        3.46        1.58      4.87 o
   5   5  11        2.18        3.23      5.78 o
   6   5  11       21.65       15.74      7.58 o
   0   6  11       13.63        8.82      6.30 o
   1   6  11        3.42        5.19      3.96 o
   2   6  11       27.01       30.51      6.28 o
   3   6  11        1.53        0.83      7.29 o
   4   6  11       30.69       23.31      6.70 o
   5   6  11        3.79        5.58      7.90 o
   0   7  11       14.99       16.62      8.79 o
   1   7  11       16.21       21.67      6.99 o
   2   7  11       18.54       28.34      7.41 o
   3   7  11        4.31        3.24      7.31 o
   4   7  11        6.40        0.00     19.08 o
   0   8  11        8.75       15.90     18.92 o
   1   8  11        0.90        5.13      7.93 o
   0   0  12       28.06       29.25      6.26 o
   1   0  12      130.51      121.34      5.07 o
   2   0  12      100.67       94.94      4.83 o
   3   0  12      200.81      180.60      8.22 o
   4   0  12        1.48        0.80      2.33 o
   5   0  12      120.57      102.90      8.84 o
   6   0  12       11.54       15.19      7.84 o
   7   0  12        0.12        0.00      9.06 o
   8   0  12        4.52        3.15     12.30 o
   0   1  12     1376.97     1414.56     16.79 o
   1   1  12     1479.93     1441.16     13.67 o
   2   1  12       12.75       10.03      1.88 o
   3   1  12      125.77      104.95      3.88 o
   4   1  12       63.85       68.31      3.70 o
   5   1  12        6.59        2.82      2.97 o
   6   1  12       11.07        5.53      5.31 o
   7   1  12       14.97        6.64      6.79 o
   8   1  12       11.04       10.37     10.11 o
   0   2  12      295.00      318.70      9.05 o
   1   2  12      128.09      128.19      3.99 o
   2   2  12      112.35      119.06      5.35 o
   3   2  12      286.89      284.67      7.66 o
   4   2  12      133.38      121.31      5.95 o
   5   2  12       65.94       71.02      5.95 o
   6   2  12      109.70      123.89     11.58 o
   7   2  12        1.00        2.45      7.57 o
   0   3  12      626.32      611.12     18.90 o
   1   3  12      482.51      491.52      9.19 o
   2   3  12      390.80      436.16      7.64 o
   3   3  12      153.15      153.18      6.43 o
   4   3  12       68.74       68.06      6.14 o
   5   3  12        4.08        4.02      4.20 o
   6   3  12        9.82        1.59      5.40 o
   7   3  12        2.39        7.69      7.67 o
   0   4  12        1.32        0.00      3.39 o
   1   4  12       24.23       22.87      3.13 o
   2   4  12      120.10      116.25      5.80 o
   3   4  12       63.92       49.08      5.97 o
   4   4  12       27.66       23.99      4.86 o
   5   4  12       31.51       26.91      5.68 o
   6   4  12       20.13       16.87      6.16 o
   7   4  12        7.74        2.38      8.25 o
   0   5  12       44.54       39.74      5.97 o
   1   5  12      250.82      238.60      9.65 o
   2   5  12       78.08       80.46     11.09 o
   3   5  12        9.51        6.22      5.47 o
   4   5  12       37.67       28.56      6.68 o
   5   5  12       13.85       11.28      6.57 o
   6   5  12        2.66        0.00      7.02 o
   0   6  12        2.15        2.48      4.89 o
   1   6  12       40.13       49.24      5.80 o
   2   6  12        7.92        7.26      5.44 o
   3   6  12        3.24        2.34      6.24 o
   4   6  12        6.99        7.57      6.55 o
   5   6  12       14.98       11.44      8.00 o
   0   7  12       46.08       66.58      9.63 o
   1   7  12       26.02       24.25      7.32 o
   2   7  12        1.29        0.00      6.13 o
   3   7  12        6.44        9.91      7.82 o
   4   7  12        9.21       24.09     22.50 o
   0   8  12        2.62        2.39     19.99 o
   1   8  12        9.29        4.82      8.07 o
   1   0  13       23.40       27.74      2.93 o
   2   0  13       27.13       21.30      2.91 o
   3   0  13       10.32        7.62      2.44 o
   4   0  13        9.82       16.53      5.26 o
   5   0  13        1.42        0.20      4.88 o
   6   0  13        7.13        0.62      7.00 o
   7   0  13       13.83       12.70     10.79 o
   0   1  13     4664.83     4876.81    101.24 o
   1   1  13     1511.05     1532.55     13.14 o
   2   1  13      204.17      198.39      6.59 o
   3   1  13      141.77      146.46      5.26 o
   4   1  13       38.31       38.10      3.57 o
   5   1  13       39.54       46.20      4.72 o
   6   1  13      147.65      141.40     10.72 o
   7   1  13       62.96       71.76     11.53 o
   0   2  13      256.68      240.58     13.78 o
   1   2  13      263.96      249.10      5.30 o
   2   2  13       97.06      106.02      4.57 o
   3   2  13       32.54       37.34      3.05 o
   4   2  13      102.25      113.56      5.80 o
   5   2  13       60.22       50.41      5.92 o
   6   2  13       13.48       12.54      5.19 o
   7   2  13        5.78       17.44      8.66 o
   0   3  13      391.83      379.66     15.15 o
   1   3  13      458.62      478.20      9.80 o
   2   3  13      425.06      433.69      9.34 o
   3   3  13       16.42       18.11      3.26 o
   4   3  13        9.39        8.22      4.07 o
   5   3  13       10.36        5.84      4.65 o
   6   3  13        5.54        5.55      5.66 o
   7   3  13       39.56       28.83      9.14 o
   0   4  13      232.85      213.69     10.34 o
   1   4  13       28.66       28.23      3.61 o
   2   4  13       46.12       48.31      4.25 o
   3   4  13        1.18        4.44      4.37 o
   4   4  13       23.20       20.74      5.68 o
   5   4  13       12.80        2.04      5.09 o
   6   4  13       29.68       13.66      6.85 o
   0   5  13      195.01      181.32     10.31 o
   1   5  13        3.63        4.75      3.27 o
   2   5  13       36.83       43.98      5.02 o
   3   5  13       23.66       24.87      6.46 o
   4   5  13       26.48       17.66      5.83 o
   5   5  13       20.72       14.47      6.05 o
   6   5  13       20.12       12.45      7.99 o
   0   6  13      133.01      141.67     10.29 o
   1   6  13        5.76        6.53      4.70 o
   2   6  13        5.09        5.85      5.69 o
   3   6  13        7.11        4.53      5.68 o
   4   6  13        9.16        4.11      6.30 o
   5   6  13        0.91        1.91      6.80 o
   0   7  13       11.19        3.19      8.96 o
   1   7  13       13.18        8.90      7.21 o
   2   7  13       41.86       28.31      7.44 o
   3   7  13       13.37        0.00      8.54 o
   0   0  14     5263.94     5069.29     64.71 o
   1   0  14     1465.59     1503.78     22.89 o
   2   0  14     1485.23     1430.93     19.10 o
   3   0  14       13.96       18.08      3.19 o
   4   0  14       27.37       15.70      4.19 o
   5   0  14       53.82       56.52      7.65 o
   6   0  14       20.59       24.38      8.60 o
   7   0  14        1.16        5.22     10.54 o
   0   1  14      500.95      562.62     11.93 o
   1   1  14      583.97      602.63      7.53 o
   2   1  14       84.89      105.47      4.75 o
   3   1  14       17.62       14.71      2.18 o
   4   1  14      110.83      112.27      5.09 o
   5   1  14       11.43        6.78      3.42 o
   6   1  14      150.06      157.60     12.97 o
   7   1  14       44.54       28.64      9.96 o
   0   2  14      923.91      969.75     19.49 o
   1   2  14      276.41      265.85      5.64 o
   2   2  14      121.20      135.78      5.22 o
   3   2  14      642.57      638.10     10.04 o
   4   2  14       11.56       10.83      3.13 o
   5   2  14      127.81      146.21      9.51 o
   6   2  14       48.72       34.38      7.90 o
   7   2  14        2.27       10.00      8.63 o
   0   3  14      267.75      294.08     10.55 o
   1   3  14      247.64      257.28      7.10 o
   2   3  14      184.65      181.30     10.94 o
   3   3  14       27.29       25.86      3.43 o
   4   3  14       20.94       13.83      4.31 o
   5   3  14       46.37       45.13      6.33 o
   6   3  14       64.31       65.48      8.06 o
   7   3  14       14.12       14.34      8.18 o
   0   4  14      137.60      131.88      8.55 o
   1   4  14      171.01      160.05      7.66 o
   2   4  14      233.41      243.02     10.59 o
   3   4  14       79.98       90.81      8.90 o
   4   4  14        9.37        6.49      5.21 o
   5   4  14       62.77       45.68      9.00 o
   6   4  14        2.91       10.66      6.33 o
   0   5  14        0.15        0.00      4.03 o
   1   5  14       63.90       66.41      5.26 o
   2   5  14       91.80      103.35      8.27 o
   3   5  14       49.99       53.15      9.46 o
   4   5  14        5.49        1.32      5.08 o
   5   5  14       15.86       18.59      6.82 o
   6   5  14        5.45        3.97     13.75 o
   0   6  14      102.40      103.55      9.45 o
   1   6  14       13.30        8.32      4.51 o
   2   6  14       59.44       67.30      9.31 o
   3   6  14       25.07       28.32      7.28 o
   4   6  14        3.46        0.00      6.33 o
   0   7  14        0.02        2.82      6.85 o
   1   7  14       16.06        8.14      6.56 o
   2   7  14       13.59        8.49      7.84 o
   3   7  14       28.33       25.53      9.32 o
   1   0  15        6.30        6.29      2.08 o
   2   0  15      138.11      142.58      6.28 o
   3   0  15      135.10      139.70      6.68 o
   4   0  15      438.65      357.51     39.84 o
   5   0  15      196.22      205.63     12.00 o
   6   0  15      104.35      114.00     13.36 o
   7   0  15       74.28       68.81     15.06 o
   0   1  15     1216.37     1254.14     16.54 o
   1   1  15      315.27      345.97      5.70 o
   2   1  15      143.15      136.00      5.04 o
   3   1  15       91.59       85.25      4.06 o
   4   1  15        9.67        8.37      2.57 o
   5   1  15       80.45       74.67      6.24 o
   6   1  15       73.33       72.64     10.40 o
   7   1  15        0.78        0.00      7.62 o
   0   2  15       75.34       77.09      6.01 o
   1   2  15      133.49      146.06      5.46 o
   2   2  15        9.49        7.82      1.99 o
   3   2  15       38.25       34.07      3.20 o
   4   2  15       34.94       30.36      4.46 o
   5   2  15       24.65       23.22      5.33 o
   6   2  15        6.01       14.27      6.05 o
   7   2  15       14.70       22.96      8.85 o
   0   3  15       21.98       21.96      4.65 o
   1   3  15      290.38      306.41      7.82 o
   2   3  15       20.87       13.86      3.70 o
   3   3  15      104.33      111.18      6.45 o
   4   3  15        7.73        5.58      4.44 o
   5   3  15       11.78       10.06      5.34 o
   6   3  15       63.36       51.76      7.84 o
   7   3  15       11.35        8.59     10.65 o
   0   4  15      190.74      186.76     10.04 o
   1   4  15       65.19       54.90      7.59 o
   2   4  15        8.05        4.63      2.91 o
   3   4  15        7.58        3.10      5.22 o
   4   4  15       12.99       10.75      4.89 o
   5   4  15        0.85        0.51      5.32 o
   6   4  15       13.54       11.66      6.82 o
   0   5  15       32.88       24.71      5.76 o
   1   5  15       26.68       18.86      4.01 o
   2   5  15       16.43       12.48      4.21 o
   3   5  15       38.62       39.40      6.58 o
   4   5  15        2.90        3.23      5.92 o
   5   5  15       31.41       31.89      8.26 o
   0   6  15      151.02      128.74     11.46 o
   1   6  15       22.54       21.09      5.09 o
   2   6  15       49.97       34.81      6.70 o
   3   6  15       34.88       40.38      8.48 o
   4   6  15        5.54        5.78      7.75 o
   0   7  15        0.30        0.00      6.53 o
   1   7  15        2.51        0.00      5.73 o
   2   7  15        4.37        2.72      6.57 o
   3   7  15        2.50        8.77     10.37 o
   0   0  16      488.20      494.82     14.37 o
   1   0  16     1752.54     1835.92     22.61 o
   2   0  16      192.64      197.25      7.81 o
   3   0  16       12.15        6.52      2.97 o
   4   0  16      142.98      125.75      7.39 o
   5   0  16        0.07        2.94      5.49 o
   6   0  16       57.23       57.41     10.87 o
   7   0  16        9.44       28.95     18.80 o
   0   1  16      232.79      270.25      8.60 o
   1   1  16      149.98      159.59      4.89 o
   2   1  16      122.78      113.64      4.59 o
   3   1  16       48.07       49.54      5.63 o
   4   1  16      121.48      129.86      5.84 o
   5   1  16      156.86      158.09     11.44 o
   6   1  16       25.29       12.57      7.68 o
   7   1  16        4.19        6.08      8.57 o
   0   2  16       62.90       73.85      6.31 o
   1   2  16      147.77      156.64      5.79 o
   2   2  16      206.56      212.16      6.96 o
   3   2  16       31.86       32.49      3.31 o
   4   2  16      141.47      129.92      6.59 o
   5   2  16       20.82       19.20      5.16 o
   6   2  16       42.05       32.37      7.01 o
   7   2  16        5.90        6.34      8.86 o
   0   3  16       22.05       24.47      4.52 o
   1   3  16       14.75       20.97      3.18 o
   2   3  16       75.69       75.87      4.87 o
   3   3  16       65.41       76.03      5.82 o
   4   3  16       97.44       99.43     19.86 o
   5   3  16       68.55       48.85      7.10 o
   6   3  16       36.52       36.60      7.85 o
   7   3  16       16.77        9.30     14.91 o
   0   4  16        0.36        0.00      3.74 o
   1   4  16      309.23      313.06     14.81 o
   2   4  16       50.42       41.56      6.24 o
   3   4  16      118.45      110.60      8.79 o
   4   4  16        0.15        0.00      4.53 o
   5   4  16       15.66       14.92      6.29 o
   6   4  16        2.86       11.63      7.20 o
   0   5  16       33.26       39.52      6.58 o
   1   5  16       53.56       43.63      5.02 o
   2   5  16      106.86       95.61      7.01 o
   3   5  16        0.27        0.00      4.73 o
   4   5  16       26.51       23.72      7.00 o
   5   5  16       39.52       39.86      8.47 o
   0   6  16        8.47        4.21      6.24 o
   1   6  16      134.27      115.65      7.99 o
   2   6  16        1.72        0.00      5.12 o
   3   6  16        8.60        9.89      6.06 o
   4   6  16       26.93       16.14      7.48 o
   0   7  16        0.46        2.43      7.81 o
   1   7  16       13.62       13.16      6.82 o
   2   7  16        3.45        0.96      6.54 o
   3   7  16        3.38        0.00     24.00 o
   1   0  17       92.85      109.31      5.77 o
   2   0  17       23.52       25.94      3.68 o
   3   0  17      168.05      167.87      8.16 o
   4   0  17      162.56      174.07     13.88 o
   5   0  17        3.54        7.83      6.72 o
   6   0  17        3.08        0.00      9.00 o
   7   0  17       12.74       22.38     19.07 o
   0   1  17      570.59      632.46     19.34 o
   1   1  17       68.78       76.90      3.92 o
   2   1  17       33.49       29.09      2.90 o
   3   1  17       40.36       41.50      3.55 o
   4   1  17      666.90      641.53     12.04 o
   5   1  17       88.23       96.52      7.03 o
   6   1  17       39.99       41.00      8.68 o
   7   1  17       16.89       11.22      9.53 o
   0   2  17       20.87       18.01      4.16 o
   1   2  17        1.76        0.94      2.10 o
   2   2  17       69.24       67.74      4.55 o
   3   2  17      277.25      266.82      8.66 o
   4   2  17       81.00       76.78      6.32 o
   5   2  17        8.86        7.78      4.98 o
   6   2  17        7.41       11.46      5.98 o
   7   2  17        5.11        0.94      9.27 o
   0   3  17      125.73      123.26      8.41 o
   1   3  17      200.09      224.80      7.42 o
   2   3  17        5.09        1.42      2.81 o
   3   3  17       47.51       45.22      5.10 o
   4   3  17        3.88        0.00      4.41 o
   5   3  17      263.23      242.46     14.12 o
   6   3  17        7.01        0.00      5.59 o
   0   4  17       33.39       34.03      5.84 o
   1   4  17       41.77       39.55      4.32 o
   2   4  17      130.67      135.40     11.18 o
   3   4  17       42.83       46.77      6.98 o
   4   4  17       45.16       40.38      6.86 o
   5   4  17       18.56       12.19      6.10 o
   6   4  17        3.44       10.44      7.51 o
   0   5  17        2.90        0.00      4.75 o
   1   5  17       83.96       91.31      7.31 o
   2   5  17       86.95       98.60      8.57 o
   3   5  17        1.77        6.63      5.34 o
   4   5  17       83.05       72.72     10.81 o
   5   5  17       60.97       53.49      9.35 o
   0   6  17        0.43        8.52      6.79 o
   1   6  17        2.15        1.30      4.35 o
   2   6  17       17.47       13.43      5.97 o
   3   6  17       11.09       13.41      6.37 o
   4   6  17       16.24       12.90      7.49 o
   0   7  17       30.32       24.88      8.58 o
   1   7  17        5.33        2.99      7.28 o
   2   7  17       14.91       11.56      7.99 o
   0   0  18       79.95       85.30      7.57 o
   1   0  18       64.80       64.35      4.92 o
   2   0  18       57.61       59.70      5.86 o
   3   0  18        0.73        0.00      3.44 o
   4   0  18        8.72       11.38      4.69 o
   5   0  18       32.98       61.21      9.94 o
   6   0  18       11.58        9.55     12.25 o
   7   0  18       28.96       20.64     18.85 o
   0   1  18        5.48        8.81      4.54 o
   1   1  18      265.01      255.24      7.09 o
   2   1  18       46.35       46.89      3.62 o
   3   1  18       95.82       91.05      4.81 o
   4   1  18        4.60        1.98      3.03 o
   5   1  18      203.43      194.86      9.10 o
   6   1  18       53.62       59.50      9.59 o
   7   1  18        2.58        0.00     11.97 o
   0   2  18       14.59       11.95      4.00 o
   1   2  18      101.28       95.05      5.97 o
   2   2  18      143.74      147.87      6.26 o
   3   2  18       25.42       21.65      3.56 o
   4   2  18        2.17        3.27      3.64 o
   5   2  18       24.67       28.30      6.18 o
   6   2  18        0.98        0.65      6.49 o
   7   2  18        5.01       11.90     11.01 o
   0   3  18       86.39       77.69      7.28 o
   1   3  18       28.07       33.45      4.01 o
   2   3  18       52.45       62.11      4.82 o
   3   3  18       62.61       63.40      5.78 o
   4   3  18       75.35       79.02      9.92 o
   5   3  18       19.84        7.81      5.39 o
   6   3  18       18.14       11.70      6.74 o
   0   4  18       62.68       59.25      6.99 o
   1   4  18       87.69       85.94      5.66 o
   2   4  18       68.98       64.71      5.48 o
   3   4  18       19.64       24.02      5.82 o
   4   4  18        8.77        5.96      5.36 o
   5   4  18       41.32       36.50      7.44 o
   6   4  18        0.90        0.00      7.84 o
   0   5  18       73.25       94.91      9.43 o
   1   5  18       58.65       70.07      6.32 o
   2   5  18        2.53        0.65      3.93 o
   3   5  18       12.83       13.20      6.08 o
   4   5  18       35.36       27.41      7.07 o
   5   5  18       25.67       15.38      7.17 o
   0   6  18       26.60       30.31      9.89 o
   1   6  18       35.04       32.32      5.72 o
   2   6  18        3.21        0.00      5.53 o
   3   6  18        2.03        4.63      6.65 o
   4   6  18        5.64       15.32     24.14 o
   0   7  18        0.11       11.38     11.41 o
   1   7  18       18.06       14.25      8.51 o
   2   7  18        1.29        0.54      8.96 o
   1   0  19      222.00      221.72      8.01 o
   2   0  19        5.89        7.05      3.56 o
   3   0  19      691.44      678.28     16.53 o
   4   0  19       96.15       99.88      8.71 o
   5   0  19        0.35        1.21      6.80 o
   6   0  19       31.72        8.89     13.84 o
   7   0  19        1.88        9.33     18.51 o
   0   1  19       39.21       37.78      5.20 o
   1   1  19      596.41      571.64     10.27 o
   2   1  19        5.52        4.49      2.50 o
   3   1  19      583.39      582.45     11.73 o
   4   1  19      149.45      159.83      9.19 o
   5   1  19      159.49      184.18      9.92 o
   6   1  19       20.45       19.12     10.04 o
   7   1  19       16.04       23.60     14.85 o
   0   2  19      128.03      130.52     11.80 o
   1   2  19       61.89       54.35      5.37 o
   2   2  19       57.40       68.67      4.91 o
   3   2  19      265.71      255.06      8.64 o
   4   2  19      235.58      249.50     10.66 o
   5   2  19       10.77        7.42      5.37 o
   6   2  19       19.10        9.76      7.94 o
   0   3  19       24.62       17.89      4.84 o
   1   3  19       21.10       21.07      3.60 o
   2   3  19       80.39       69.95      5.71 o
   3   3  19      233.04      257.58     12.25 o
   4   3  19       29.98       25.60      6.02 o
   5   3  19       16.01       19.79      6.47 o
   6   3  19       24.38       17.33      6.90 o
   0   4  19        0.45        0.00      4.42 o
   1   4  19       11.07       11.55      3.47 o
   2   4  19      140.02      152.51      7.76 o
   3   4  19       91.45       92.48      8.88 o
   4   4  19      106.51      105.67      9.84 o
   5   4  19        2.30        8.85      6.35 o
   0   5  19       70.32       87.65      9.23 o
   1   5  19       60.75       65.38      6.92 o
   2   5  19       31.70       29.56      5.53 o
   3   5  19       12.40       13.22      6.70 o
   4   5  19       21.84       20.55      7.61 o
   5   5  19       20.72       19.89     11.09 o
   0   6  19        1.34        2.52      6.58 o
   1   6  19       12.05       14.04      5.02 o
   2   6  19       28.36       24.17      7.13 o
   3   6  19       34.54       34.46      8.86 o
   0   7  19        2.34       10.99      9.48 o
   1   7  19        3.95        3.15     10.30 o
   0   0  20       44.80       37.10      8.73 o
   1   0  20      246.74      243.86     10.34 o
   2   0  20      111.04      102.40      8.82 o
   3   0  20      228.33      228.26     11.00 o
   4   0  20      682.90      761.48     37.15 o
   5   0  20        2.22        0.00      8.40 o
   6   0  20        0.08        9.96     18.83 o
   0   1  20        0.63        0.00      2.89 o
   1   1  20       18.30       20.87      3.02 o
   2   1  20      931.28      976.36     15.72 o
   3   1  20     1144.84     1184.48     17.46 o
   4   1  20      458.03      460.45     13.57 o
   5   1  20       49.64       47.08      7.21 o
   6   1  20        0.34       14.78     11.63 o
   0   2  20      100.81      100.41      8.00 o
   1   2  20       63.69       62.10      4.75 o
   2   2  20      266.99      267.14      8.30 o
   3   2  20      636.27      636.88     12.06 o
   4   2  20       70.67       73.05      7.64 o
   5   2  20       24.78       21.95      6.31 o
   6   2  20        3.22       11.21      8.27 o
   0   3  20        9.17        5.57      4.24 o
   1   3  20      153.73      168.26      7.25 o
   2   3  20      195.97      186.44      8.37 o
   3   3  20      145.47      145.10      8.24 o
   4   3  20      310.00      317.97     20.09 o
   5   3  20       85.79       64.49     10.03 o
   6   3  20       14.71       13.29      7.61 o
   0   4  20       35.30       35.94      6.45 o
   1   4  20       31.90       31.45      4.66 o
   2   4  20       40.96       52.61      5.50 o
   3   4  20      302.01      308.53     14.04 o
   4   4  20       74.21       70.07      8.63 o
   5   4  20        7.01        0.00      6.25 o
   0   5  20       41.10       27.77      6.78 o
   1   5  20        6.23        5.59      3.92 o
   2   5  20      107.01       96.95     10.48 o
   3   5  20       70.26       52.02      9.10 o
   4   5  20       16.39       24.04      7.93 o
   0   6  20        2.83        0.00      6.88 o
   1   6  20       47.31       43.55      6.55 o
   2   6  20       20.41       19.74      7.42 o
   3   6  20        5.22        8.13      7.80 o
   1   0  21      294.06      312.66     14.14 o
   2   0  21       58.35       68.14      8.02 o
   3   0  21     2848.02     2894.28     40.41 o
   4   0  21       79.04       86.53      8.23 o
   5   0  21      103.93      124.73     13.75 o
   6   0  21        4.06        4.39     11.45 o
   0   1  21       59.33       61.15      6.29 o
   1   1  21       64.50       66.64      4.96 o
   2   1  21      619.18      639.54     12.60 o
   3   1  21      277.25      277.69      9.33 o
   4   1  21      237.06      264.00     10.03 o
   5   1  21       36.72       30.55      6.93 o
   6   1  21        1.90        0.00     11.25 o
   0   2  21      354.31      370.27     13.78 o
   1   2  21       17.72       17.80      3.60 o
   2   2  21      274.40      265.81      9.43 o
   3   2  21      506.80      520.90     15.17 o
   4   2  21      229.24      217.33     10.62 o
   5   2  21       23.12       17.19      6.16 o
   6   2  21        1.71        3.00     10.02 o
   0   3  21       13.33       12.94      5.03 o
   1   3  21      123.19      126.51      6.74 o
   2   3  21      449.88      466.88     16.70 o
   3   3  21      188.23      173.85     10.52 o
   4   3  21       18.14       12.75      5.90 o
   5   3  21       58.74       48.51      8.15 o
   6   3  21       13.69        9.93      7.73 o
   0   4  21       63.47       68.18      7.88 o
   1   4  21       20.34       18.65      4.17 o
   2   4  21      233.79      245.81      9.73 o
   3   4  21       67.02       77.86      8.57 o
   4   4  21       41.11       15.94      6.71 o
   5   4  21        9.42        4.97      7.54 o
   0   5  21       30.98       23.27      6.55 o
   1   5  21       56.23       53.52      6.16 o
   2   5  21        7.43        3.03      4.83 o
   3   5  21       66.04       65.78     10.04 o
   4   5  21       54.35       36.62      8.29 o
   0   6  21       24.27       22.15      7.79 o
   1   6  21        6.24        0.98      5.05 o
   2   6  21        4.95       11.83      7.61 o
   3   6  21       41.15       53.24     27.58 o
   0   0  22       87.58       83.06     12.48 o
   1   0  22       42.45       50.76      7.20 o
   2   0  22        2.44        6.20      4.84 o
   3   0  22       64.27       63.00      8.23 o
   4   0  22       42.71       39.78      7.73 o
   5   0  22        0.41        0.00      8.18 o
   6   0  22        0.43        3.31     17.74 o
   0   1  22      164.24      162.62      9.66 o
   1   1  22       72.11       79.68      5.27 o
   2   1  22      571.14      569.60     15.80 o
   3   1  22       38.48       39.29      4.89 o
   4   1  22       28.07       22.33      4.46 o
   5   1  22        7.69       13.55      5.84 o
   6   1  22       11.81       14.90     13.85 o
   0   2  22      114.13      115.04      9.46 o
   1   2  22      102.40      106.41      6.26 o
   2   2  22       68.73       85.73      5.85 o
   3   2  22       99.26      107.21      6.81 o
   4   2  22        4.95        6.96      4.89 o
   5   2  22        4.45        0.00      6.13 o
   6   2  22       11.28       23.00     12.36 o
   0   3  22        3.11        0.00      4.16 o
   1   3  22      109.24      114.90      8.10 o
   2   3  22      154.01      171.56      8.32 o
   3   3  22      119.90      131.51      8.35 o
   4   3  22      122.86      111.81     14.06 o
   5   3  22       35.41       37.64      7.57 o
   0   4  22       15.50       17.16      5.69 o
   1   4  22      109.90      114.93      7.05 o
   2   4  22       24.18       21.17      4.86 o
   3   4  22       62.12       66.43     10.00 o
   4   4  22       30.56       20.44      6.67 o
   5   4  22        6.68       12.83      8.10 o
   0   5  22       46.34       46.20      7.98 o
   1   5  22        9.56       15.01      4.95 o
   2   5  22      159.52      146.44     15.15 o
   3   5  22       15.36       11.58      7.61 o
   4   5  22       27.29       18.59     13.51 o
   0   6  22        2.08        0.00      7.41 o
   1   6  22       17.36       10.02      5.66 o
   2   6  22       11.43       15.98      8.02 o
   1   0  23      245.35      244.69     13.56 o
   2   0  23      227.18      243.61     13.83 o
   3   0  23        1.01        3.73      5.30 o
   4   0  23      143.51      152.80     12.15 o
   5   0  23       19.80       10.96     17.73 o
   6   0  23        7.21       33.33     21.80 o
   0   1  23        1.40        6.38      5.04 o
   1   1  23       37.90       33.59      4.79 o
   2   1  23       47.67       44.90      4.90 o
   3   1  23      182.09      188.50      8.48 o
   4   1  23       38.63       42.44      5.68 o
   5   1  23       40.74       57.31      8.13 o
   6   1  23       14.19        9.92     13.85 o
   0   2  23       69.92       68.88      9.94 o
   1   2  23      269.67      260.66      8.86 o
   2   2  23      125.32      130.24      6.96 o
   3   2  23       22.71       21.44      4.66 o
   4   2  23       60.71       75.22      8.32 o
   5   2  23        8.13        1.73      6.65 o
   0   3  23        0.74        0.96      4.43 o
   1   3  23      152.42      148.92      7.63 o
   2   3  23       47.82       53.32      5.49 o
   3   3  23      165.00      171.48     14.06 o
   4   3  23       30.08       30.19      7.07 o
   5   3  23        2.10        6.30      7.88 o
   0   4  23       38.45       35.62      7.07 o
   1   4  23       29.13       31.34      4.86 o
   2   4  23       77.10       81.38      7.04 o
   3   4  23        3.92        4.12      5.18 o
   4   4  23        1.90        4.77      6.62 o
   0   5  23       42.82       39.73      7.85 o
   1   5  23       42.35       39.16      5.77 o
   2   5  23       12.76        7.54      5.41 o
   3   5  23        5.18        3.38      7.02 o
   0   6  23        6.71        5.65      8.35 o
   1   6  23       34.92       31.11      7.04 o
   0   0  24        0.03        0.00      6.03 o
   1   0  24        3.63        7.12      4.81 o
   2   0  24      505.06      557.59     19.65 o
   3   0  24       65.78       60.92      8.85 o
   4   0  24       13.26       15.64      7.00 o
   5   0  24        1.60        0.00      8.30 o
   6   0  24        2.40       40.82     21.51 o
   0   1  24        1.45        9.80      4.82 o
   1   1  24       15.72       17.71      4.13 o
   2   1  24       68.31       68.14      6.32 o
   3   1  24      175.93      180.59      9.00 o
   4   1  24       22.87       28.31      5.78 o
   5   1  24       47.51       57.08      9.26 o
   0   2  24        1.98        0.00      4.15 o
   1   2  24      128.27      133.67      7.50 o
   2   2  24      191.60      191.30      8.22 o
   3   2  24       18.28       15.31      4.73 o
   4   2  24        6.59        5.82      5.79 o
   5   2  24       17.45       26.31      8.40 o
   0   3  24        8.12       17.47      5.80 o
   1   3  24       46.46       43.24      6.07 o
   2   3  24       96.02      103.93      8.35 o
   3   3  24       23.87       27.75      5.72 o
   4   3  24       10.95       10.01      8.26 o
   5   3  24        4.23        3.65      8.42 o
   0   4  24       25.49       27.96     11.24 o
   1   4  24       96.67      104.28      7.19 o
   2   4  24        0.53        1.29      4.31 o
   3   4  24        7.79        2.48      5.27 o
   4   4  24        7.05        2.42      6.69 o
   0   5  24        0.96        7.71      6.59 o
   1   5  24       55.84       64.26      6.87 o
   2   5  24       20.15       20.33      6.86 o
   3   5  24        1.77        0.00     11.07 o
   0   6  24       43.41       43.69     11.47 o
   1   0  25       36.85       23.97      6.55 o
   2   0  25       51.64       50.10     14.12 o
   3   0  25       11.36        1.19      5.70 o
   4   0  25        0.00        7.41      6.62 o
   5   0  25        2.23        0.00      8.41 o
   0   1  25      201.71      200.74     13.30 o
   1   1  25        9.57       11.76      4.23 o
   2   1  25      286.11      271.20     10.85 o
   3   1  25        9.04        1.33      4.01 o
   4   1  25       47.41       39.24      7.01 o
   5   1  25        0.00        3.13      7.48 o
   0   2  25        6.51        4.40      5.29 o
   1   2  25        9.53       10.96      4.03 o
   2   2  25       93.60       82.59      6.74 o
   3   2  25       55.37       53.59      6.23 o
   4   2  25        8.38       15.74      6.56 o
   5   2  25        3.47        1.12      6.87 o
   0   3  25        1.70        0.00      5.09 o
   1   3  25        5.62        1.65      3.63 o
   2   3  25        5.38        5.71      4.24 o
   3   3  25       26.26       33.78      6.68 o
   4   3  25       11.16        7.43      7.44 o
   0   4  25       16.57        8.08      5.87 o
   1   4  25       18.69       17.26      4.74 o
   2   4  25       46.56       40.65      6.02 o
   3   4  25        9.09        3.46      6.07 o
   4   4  25        7.86       21.00     12.83 o
   0   5  25       33.62       27.94      7.61 o
   1   5  25       25.42       22.35      5.54 o
   2   5  25        4.24        5.99      6.07 o
   0   0  26      290.06      293.97     24.48 o
   1   0  26        0.10        8.34      5.48 o
   2   0  26        1.39       11.65      6.32 o
   3   0  26        0.40        0.00      5.70 o
   4   0  26       11.63        9.30      7.21 o
   5   0  26        0.13        0.00     10.48 o
   0   1  26        5.81        0.00      5.16 o
   1   1  26        5.28        2.11      3.69 o
   2   1  26       30.00       30.30      5.33 o
   3   1  26        6.36        2.27      4.45 o
   4   1  26       72.72       90.07      9.33 o
   5   1  26        1.81       11.94      8.89 o
   0   2  26       45.08       38.99      8.12 o
   1   2  26       30.20       33.03      5.57 o
   2   2  26       13.81       16.56      4.84 o
   3   2  26        2.06        2.63      4.58 o
   4   2  26       15.38        6.63      6.84 o
   5   2  26        1.49       13.36      9.73 o
   0   3  26        0.17        0.00      4.94 o
   1   3  26        4.03        0.63      3.72 o
   2   3  26        4.86        3.45      4.35 o
   3   3  26        9.80       10.28      5.84 o
   4   3  26       15.55       19.10      9.10 o
   0   4  26       12.34        6.41      6.19 o
   1   4  26       55.02       51.95      6.28 o
   2   4  26        9.51       11.16      5.44 o
   3   4  26       11.65        7.17      7.21 o
   0   5  26        1.23        0.00      6.15 o
   1   5  26        3.52        4.16      5.47 o
   2   5  26        4.98       12.39      9.32 o
   1   0  27      198.50      186.12     13.81 o
   2   0  27        0.15        1.69      5.34 o
   3   0  27        0.56        4.06      6.20 o
   4   0  27        0.37        5.39      7.27 o
   5   0  27        2.29        0.00     10.06 o
   0   1  27       18.92       16.39      6.61 o
   1   1  27       32.41       29.90      5.89 o
   2   1  27       36.33       29.92      5.39 o
   3   1  27        7.21        8.10      4.84 o
   4   1  27        4.90        4.11      5.84 o
   5   1  27       34.64       66.82     11.71 o
   0   2  27      178.86      143.56     12.61 o
   1   2  27      109.13      113.50      8.35 o
   2   2  27       12.52        9.50      4.66 o
   3   2  27        7.16        0.00      4.70 o
   4   2  27       13.41       21.58      8.20 o
   0   3  27        2.21        0.99      6.30 o
   1   3  27       97.72       83.38      8.97 o
   2   3  27       34.74       39.90      6.74 o
   3   3  27       27.17       22.29      8.35 o
   4   3  27        7.13        6.21      9.28 o
   0   4  27      194.27      171.40     15.33 o
   1   4  27       13.88        9.00      4.87 o
   2   4  27        2.77        7.48      5.83 o
   3   4  27        0.71        2.14     12.81 o
   0   5  27        0.09        0.00      7.37 o
   1   5  27       18.05       12.03      7.07 o
   0   0  28      519.45      514.45     29.36 o
   1   0  28       10.62        1.96      7.97 o
   2   0  28       31.57       37.68      8.49 o
   3   0  28        2.49       10.60      7.30 o
   4   0  28        0.00        2.78      7.12 o
   0   1  28      125.15      138.96     12.67 o
   1   1  28       23.45       22.23      5.37 o
   2   1  28       54.86       45.61      6.38 o
   3   1  28       35.22       40.00      6.43 o
   4   1  28        0.35        0.00      6.06 o
   0   2  28      178.73      202.33     25.66 o
   1   2  28       77.99       79.20      7.79 o
   2   2  28       19.39       20.11      5.52 o
   3   2  28       33.96       31.91      6.45 o
   4   2  28        8.82       14.43      8.32 o
   0   3  28       46.70       43.36      9.55 o
   1   3  28       20.80       15.55      5.64 o
   2   3  28       18.61       21.93      5.95 o
   3   3  28        9.46        7.57      6.51 o
   0   4  28        6.84        4.67      6.99 o
   1   4  28       38.83       32.75      6.37 o
   2   4  28        0.43        1.79      6.18 o
   1   0  29        0.06        0.00      6.46 o
   2   0  29       10.97       11.26      7.58 o
   3   0  29        1.55        5.54      7.29 o
   4   0  29        0.16        5.47      7.73 o
   0   1  29        3.87        1.81      6.64 o
   1   1  29       72.36       64.63      7.21 o
   2   1  29        6.45        7.71      5.01 o
   3   1  29        5.38        0.00      4.82 o
   4   1  29        6.32       11.52      7.54 o
   0   2  29        2.41        7.97      7.19 o
   1   2  29       22.51       36.87      6.41 o
   2   2  29        3.02        0.00      5.09 o
   3   2  29       14.05        5.42      6.15 o
   0   3  29       20.86       11.13      7.62 o
   1   3  29       17.65       18.74      5.52 o
   2   3  29        6.32        9.76      5.84 o
   3   3  29        6.40       18.74     13.31 o
   0   4  29       20.59        0.00      8.36 o
   1   4  29        7.94        7.70      7.23 o
   0   0  30       51.58       44.88     13.11 o
   1   0  30      160.47      174.57     14.82 o
   2   0  30        0.08        0.00      6.27 o
   3   0  30       41.40       43.04      9.92 o
   0   1  30       30.18       26.83      8.76 o
   1   1  30        5.47        3.98      4.80 o
   2   1  30       11.16       16.92      5.52 o
   3   1  30        7.21        3.83      5.77 o
   0   2  30        2.17        0.00     10.29 o
   1   2  30       50.67       55.49      8.08 o
   2   2  30       11.36       14.74      6.12 o
   3   2  30        8.45       10.34      7.06 o
   0   3  30        5.41        0.00      7.66 o
   1   3  30        2.11        0.00      5.80 o
   2   3  30        1.82        2.82      9.14 o
   1   0  31        0.49        0.00      7.13 o
   2   0  31        5.79        5.96      8.30 o
   3   0  31        2.73        4.12      8.45 o
   0   1  31        1.86        4.33      8.37 o
   1   1  31        7.04        3.96      5.29 o
   2   1  31        2.43        0.65      5.68 o
   3   1  31        1.15        0.00      6.29 o
   0   2  31        8.36        2.13      8.85 o
   1   2  31        7.29        8.71      6.08 o
   2   2  31        6.77        3.70      5.89 o
   0   3  31        4.34        0.41      8.65 o
   1   3  31        2.68        0.00      7.94 o
   0   0  32        2.75        0.00     10.96 o
   1   0  32        1.66        0.00      8.36 o
   2   0  32       24.67        5.10      8.81 o
   0   1  32        7.74       23.01      9.54 o
   1   1  32        3.76        1.53      5.87 o
   2   1  32        2.66        4.04      7.82 o
   0   2  32       13.12       25.82     11.83 o
   1   2  32       11.39       13.50      9.71 o
   1   0  33        0.85        2.75     20.40 o
   1   1  33        1.96        0.00     19.21 o
 
